# Supplementary material for: Biomarkers of Oxidative Stress in Healthy Infants within the First Three Days after Birth
Source: Antioxidants (Basel). 2023 Jun 9;12(6):1249. doi: 10.3390/antiox12061249 (PMC10295668; doi:10.3390/antiox12061249)
Supplement: Supplementary file 1 [file antioxidants-12-01249-s001.zip]

Archive with 1 entries (1 files):
- antioxidants-2350011-supplementary.pdf
